# Supplementary material for: Positioning of nucleosomes containing γ-H2AX precedes active DNA demethylation and transcription initiation
Source: Nat Commun. 2021 Feb 16;12:1072. doi: 10.1038/s41467-021-21227-y (PMC7886895; doi:10.1038/s41467-021-21227-y)
Supplement: Supplementary file 4 — Source Data [file 41467_2021_21227_MOESM4_ESM.xlsx]

## Sheet: Figure 1
Figure 1b: Quantification of pH2A.X enrichment arround the TSS in Hmga2+/+ and Hmga2-/- MEF.
Region	-750 to -250 bp (Upstream)		-249 to +250 bp (TSS)		+251 to +750 bp (Downstream)
Hmga2 MEF	+/+	-/-	+/+	-/-	+/+	-/-
n	9522	9522	9522	9522	9522	9522
Median	0.04012	-0.0537	0.396	-0.043	0.1089	-0.032
Minimum	-1.373	-1.543	-1.126	-1.481	-1.417	-1.764
25% percentil	-0.2386	-0.358	0.1346	-0.333	-0.165	-0.3224
75% percentil	0.3142	0.2413	0.6526	0.2426	0.3876	0.254
Maximum	1.712	1.306	1.653	1.395	1.495	1.321
n, number of biologically independent samples; two-tailed Mann-Whitney test
P (-/- vs +/+; Upstream)					< 2.2E-16	***
P (-/- vs +/+; TSS)					< 2.2E-16	***
P (-/- vs +/+; Downstream)					< 2.2E-16	***
P (+/+, TSS vs +/+, Upstream)					< 2.2E-16	***
P (+/+, Downstream vs +/+, TSS)					< 2.2E-16	***
P (+/+, Downstream vs +/+, Upstream)					< 2.2E-16	***

## Sheet: Figure 2
	Fig 2d: ChIP using the indicated antibodies and qPCR in Hmga2+/+, Hmga2-/- and engineered MEF.
	Primer	Gata6			Mtor			Igf1			Rptor
	ChIP:	pPol2			pPol2			pPol2			pPol2
	Hmga2 MEF	+/+	-/-	-/- tetOn Hmga2 WT	+/+	-/-	-/- tetOn Hmga2 WT	+/+	-/-	-/- tetOn Hmga2 WT	+/+	-/-	-/- tetOn Hmga2 WT
	EXP 1	5.41205	0.661817	7.10968	9.95588	2.29524	7.80209	1.784	0.878081	4.24158	22.4604	19.9298	16.5276
	EXP 2	13.3246	1.02367	6.41479	10.2123	2.80537	6.84559	1.98386	1.05405	4.88243	16.2316	14.7729	14.3571
	EXP 3	7.92406	1.19628	5.52464	13.6336	2.42117	6.40983	1.58161	1.16128	5.2044	17.7218	6.13102	8.54264
	n	3	3	3	3	3	3	3	3	3	3	3	3
	Avg	8.88691	0.960588	6.3497	11.2672	2.50726	7.01917	1.78316	1.03114	4.77614	18.8046	13.6113	13.1424
	s.e.m	2.33434	0.157476	0.458718	1.18547	0.153424	0.411175	0.116119	0.0825506	0.282977	1.87782	4.02549	2.38373
	n, number of biologically independent samples; Avg, average; s.e.m., standard error of the mean; unpaired T test, two tailed
	P (-/- vs +/+)		0.0276	*		0.0018	**		0.0062	**		0.3073	ns
	P (tetOn Hmga2 WT vs -/-)		0.0004	***		0.0005	***		0.0002	***		0.925	ns
	Primer	Gata6			Mtor			Igf1			Rptor
	Hmga2 MEF	+/+	-/-	-/- tetOn Hmga2 WT	+/+	-/-	-/- tetOn Hmga2 WT	+/+	-/-	-/- tetOn Hmga2 WT	+/+	-/-	-/- tetOn Hmga2 WT
	EXP 1	0.0037	0.002741	0.003827	0.0570106	0.0396667	0.0502176	0.000382	0.000264	0.000368	0.0526953	0.054276	0.0325661
	EXP 2	0.00446	0.003457	0.004156	0.0606217	0.0364391	0.0463206	0.000392	0.000244	0.000371	0.0677801	0.053132	0.0336103
	EXP 3	0.004002	0.003585	0.00401	0.0580167	0.0394245	0.0496633	0.000368	0.000243	0.000381	0.0655237	0.051074	0.030835
	n	3	3	3	3	3	3	3	3	3	3	3	3
	Avg	0.004054	0.003261	0.00399767	0.0585497	0.0385101	0.0487338	0.000380667	0.000250333	0.000373333	0.0619997	0.0528273	0.0323371
	s.e.m	0.000220928	0.000262613	9.51741e-05	0.00107598	0.00103785	0.00121719	6.9602e-06	6.83943e-06	3.92994e-06	0.00469759	0.000936817	0.000809308
	n, number of biologically independent samples; Avg, average; s.e.m., standard error of the mean; unpaired T test, one tailed
	P (-/- vs +/+)		0.041	*		8.95632e-05	***		9.08485e-05	***		0.0640134	ns
	P (tetOn Hmga2 WT vs -/-)		0.0289	*		0.00153805	**		4.93829e-05	***		3.90211e-05	***

## Sheet: Figure 3
Figure 3b: RNA-seq results of candidate genes in Hmga2+/+ and Hmga2-/- MEF.
Cluster	1		2		3
Hmga2 MEF	+/+	-/-	+/+	-/-	+/+	-/-
n	154	154	132	132	134	134
Mean	0.6201	0.3248	0.6979	0.3753	1.56	0.8667
Std. Deviation	1.1	0.6219	1.053	0.6252	2.248	1.268
Std. Error of Mean	0.08861	0.05011	0.09164	0.05442	0.1942	0.1095
Median	0.1555	0.075	0.1945	0.101	0.475	0.254
Minimum	0.006	0.003	0.009	0.004	0.002	0.001
25% percentil	0.04825	0.019	0.078	0.03125	0.1203	0.05475
75% percentil	0.6458	0.3015	0.7425	0.396	1.881	1.068
Maximum	6.783	3.046	4.98	3.227	7.257	4.187
n, number of biologically independent samples; Avg, average, s.e.m., standard error of the mean; Mann-Whitney test, one-tailed
P (-/- vs +/+; Cluster 1)					4.724e-05	***
P (-/- vs +/+; Cluster 2)					0.0001025	***
P (-/- vs +/+; Cluster 3)					0.002474	**
P (+/+, Cluster 2 vs +/+, Cluster 1)					0.0321	*
P (+/+, Cluster 3 vs +/+, Cluster 1)					4.156e-06	***
P (+/+, Cluster 3 vs +/+, Cluster 2)					0.00157	**

## Sheet: Figure 4
	Figure 4c: Mass spec analysis of fractions 3 and 4 in Hmga2+/+ and Hmga2-/- MEF.										Figure 4f: ChIP-seq of SUPT16 and SSRP1 in Hmga2+/+ and Hmga2-/- MEF.
	Protein	SUPT16				SSRP1					ChIP:	SUPT16		SSRP1
	Fraction	3		4		3		4			Hmga2 MEF	+/+	-/-	+/+	-/-
	Hmga2 MEF	+/+	-/-	+/+	-/-	+/+	-/-	+/+	-/-		n	9522	9522	9522	9522
	Rep 1	2.30099	2.726	0.775858	0.35078	2.0708	2.97541	0.703031	0.33653		Median	3	0	3	2.42
	Rep 2	1.6519	2.04448	0.938047	0.384822	1.46394	2.281	0.882788	0.369982		Minimum	-2.513	-1.971	-1.45	-2.686
	Rep 3	1.89724	0.825564	1.01153	0.157697	1.69656	0.935171	0.906152	0.164347		25% percentil	0.1149	0	1	0
	n	3	3	3	3	3	3	3	3		75% percentil	7	3.817	5.1	5.894
	Avg	1.95004	1.86535	0.90848	0.297766	1.74377	2.06386	0.830657	0.290286		Maximum	43.74	52.21	34.55	42.95
	s.e.m	0.189227	0.555872	0.0696217	0.0707207	0.176767	0.598889	0.0641685	0.063706		n, number of biologically independent samples; two-tailed Mann-Whitney test
	n, number of biologically independent samples; Avg, average; s.e.m., standard error of the mean; unpaired T test, two tailed										P (-/- vs +/+)	< 2.2E-16	***	< 2.2E-16	***
	P (-/- vs +/+)	0.892287	ns	0.00353768	**	0.635229	ns	0.00393966	**

## Sheet: Figure 5
											Fig 5c: ChIP using the indicated antibodies in engineered Hmga2-/- MEF with initial FACT inhibition.
	Fig 5b: ChIP using the indicated antibodies in engineered Hmga2-/- MEF.										ChIP: pH2AX	Gata6						ChIP: H2AX	Gata6
	ChIP: SUPT16	Gata6			ChIP: SSRP1	Gata6					Hmga2 MEF	+/+		-/-		-/- tetOn Hmga2 WT		Hmga2 MEF	+/+		-/-		-/- tetOn Hmga2 WT
	Hmga2 MEF	+/+	-/-	-/- tetOn Hmga2 WT	Hmga2 MEF	+/+	-/-	-/- tetOn Hmga2 WT			Treatment	DMSO	Curaxin	DMSO	Curaxin	DMSO	Curaxin	Treatment	DMSO	Curaxin	DMSO	Curaxin	DMSO	Curaxin
	DOX	-	-	+	DOX	-	-	+			DOX	-	-	-	-	+	+	DOX	-	-	-	-	+	+
	EXP 1	31.8948	15.6944	39.1713	EXP 1	15.7895	14.5996	42.1698			EXP 1	1.14747	0	0	0.230405	1.47456	0.411487	EXP 1	1.37739	0.504963	0.27703	0.230689	8.82003	1.37028
	EXP 2	39.9026	21.0605	29.3028	EXP 2	20.2735	14.3616	56.3437			EXP 2	1.34436	1.11762	0.0396291	0.217943	1.71321	0.486241	EXP 2	1.20937	0.563295	0.158392	0.340642	4.95629	0.898816
	EXP 3	37.0414	23.3068	30.4701	EXP 3	16.6485	12.0125	21.1352			EXP 3	1.31903	0.00534512	0.631137	0.136208	1.31981	0.232083	EXP 3	1.07687	1.18488	0.35625	0.323896	5.37352	0.426621
	n	3	3	3	n	3	3	3			n	3	3	3	3	3	3	n	3	3	3	3	3	3
	Avg	36.2796	20.0206	32.9814	Avg	17.5705	13.6579	39.8829			Avg	1.27029	0.374321	0.223589	0.194852	1.50252	0.376603	Avg	1.22121	0.751046	0.263891	0.298409	6.38328	0.898571
	s.e.m	2.34281	2.25818	3.11324	s.e.m	1.37406	0.825549	10.228			s.e.m	0.0618443	0.371652	0.204095	0.0295418	0.114423	0.0754137	s.e.m	0.0869547	0.217569	0.0574931	0.0342035	1.22431	0.27241
	n, number of biologically independent samples; Avg, average; s.e.m., standard error of the mean; unpaired T test, one tailed				n, number of biologically independent samples; Avg, average; s.e.m., standard error of the mean; unpaired T test, one tailed						n, number of biologically independent samples; Avg, average; s.e.m., standard error of the mean; unpaired T test, one tailed							n, number of biologically independent samples; Avg, average; s.e.m., standard error of the mean; unpaired T test, one tailed
	P (-/- vs +/+)		0.00375397	**	P (-/- vs +/+)		0.0355721	*			P (Curaxin vs DMSO; +/+)					0.0381	*	P (Curaxin vs DMSO; +/+)					0.0576	ns
	P (tetOn-Hmga2 WT vs -/-)		0.0140224	*	P (tetOn-Hmga2 WT vs -/-)		0.0314607	*			P (DMSO, -/- vs DMSO, +/+)					0.004	**	P (DMSO, -/- vs DMSO, +/+)					0.0004	***
											P (DMSO, tetOn Hmga2 WT vs DMSO, -/-)					0.0027	**	P (DMSO, tetOn Hmga2 WT vs DMSO, -/-)					0.0038	**
											P (Curaxin vs DMSO; tetOn Hmga2 WT)					0.0006	***	P (Curaxin vs DMSO; tetOn Hmga2 WT)					0.006	**
	ChIP: SUPT16	Mtor			ChIP: SSRP1	Mtor					ChIP: pH2AX	Mtor						ChIP: H2AX	Mtor
	Hmga2	+/+	-/-	-/- tetOn Hmga2 WT	Hmga2	+/+	-/-	-/- tetOn Hmga2 WT			Hmga2	+/+		-/-		-/- tetOn Hmga2 WT		Hmga2	+/+		-/-		-/- tetOn Hmga2 WT
	DOX	-	-	+	DOX	-	-	+			Treatment	DMSO	Curaxin	DMSO	Curaxin	DMSO	Curaxin	Treatment	DMSO	Curaxin	DMSO	Curaxin	DMSO	Curaxin
	EXP 1	19.2985	3.86116	8.6822	EXP 1	3.80586	0.974406	25.2455			DOX	-	-	-	-	+	+	DOX	-	-	-	-	+	+
	EXP 2	13.2282	3.82314	8.27613	EXP 2	3.06572	1.94694	23.981			EXP 1	0.265161	-0.272073	-1.87691	-0.00350241	0.972253	-0.231986	EXP 1	2.49726	1.85849	1.30499	0.539325	4.22682	1.77778
	EXP 3	6.30454	3.93862	5.82085	EXP 3	7.85649	0.309523	8.77499			EXP 2	-0.00121516	-0.18693	-1.13003	-0.02873	0.313997	-0.12361	EXP 2	2.30265	1.09419	0.888261	0.759941	3.42521	0.941197
	n	3	3	3	n	3	3	3			EXP 3	0.0565606	-0.25608	-1.5635	-0.00481585	0.249768	-0.00111326	EXP 3	1.88167	0.735875	1.50923	0.164569	5.63974	0.8566
	Avg	12.9437	3.87431	7.59306	Avg	4.90936	1.07696	19.3338			n	3	3	3	3	3	3	n	3	3	3	3	3	3
	s.e.m	3.75372	0.0339762	0.893826	s.e.m	1.48898	0.475453	5.29202			Avg	0.106836	-0.238361	-1.52348	-0.0123494	0.512006	-0.118903	Avg	2.2272	1.22952	1.23416	0.487945	4.43059	1.19186
	n, number of biologically independent samples; Avg, average; s.e.m., standard error of the mean; unpaired T test, one tailed				n, number of biologically independent samples; Avg, average; s.e.m., standard error of the mean; unpaired T test, one tailed						s.e.m	0.0809008	0.0261266	0.216533	0.00819907	0.230869	0.0666887	s.e.m	0.181667	0.331061	0.182724	0.173779	0.647348	0.293978
	P (-/- vs +/+)		0.0365386	*	P (-/- vs +/+)		0.0351513	*			n, number of biologically independent samples; Avg, average; s.e.m., standard error of the mean; unpaired T test, one tailed							n, number of biologically independent samples; Avg, average; s.e.m., standard error of the mean; unpaired T test, one tailed
	P (tetOn-Hmga2 WT vs -/-)		0.00708701	**	P (tetOn-Hmga2 WT vs -/-)		0.0131945	*			P (Curaxin vs DMSO; +/+)					0.0077	**	P (Curaxin vs DMSO; +/+)					0.0287	*
											P (DMSO, -/- vs DMSO, +/+)					0.0011	**	P (DMSO, -/- vs DMSO, +/+)					0.0091	**
											P (DMSO, tetOn Hmga2 WT vs DMSO, -/-)					0.0015	**	P (DMSO, tetOn Hmga2 WT vs DMSO, -/-)					0.0045	**
											P (Curaxin vs DMSO; tetOn Hmga2 WT)					0.0292	*	P (Curaxin vs DMSO; tetOn Hmga2 WT)					0.0052	**
	ChIP: SUPT16	Igf1			ChIP: SSRP1	Igf1					ChIP: pH2AX	Igf1						ChIP: H2AX	Igf1
	Hmga2	+/+	-/-	-/- tetOn Hmga2 WT	Hmga2	+/+	-/-	-/- tetOn Hmga2 WT			Hmga2	+/+		-/-		-/- tetOn Hmga2 WT		Hmga2	+/+		-/-		-/- tetOn Hmga2 WT
	DOX	-	-	+	DOX	-	-	+			Treatment	DMSO	Curaxin	DMSO	Curaxin	DMSO	Curaxin	Treatment	DMSO	Curaxin	DMSO	Curaxin	DMSO	Curaxin
	EXP 1	11.6796	4.3153	8.29157	EXP 1	8.26859	5.57779	37.7204			DOX	-	-	-	-	+	+	DOX	-	-	-	-	+	+
	EXP 2	13.9114	4.29937	7.70861	EXP 2	12.8259	5.35368	35.4283			EXP 1	1.04938	0.710948	-0.401427	0.114027	0.917271	0.703126	EXP 1	3.98078	2.24797	3.4216	2.14423	6.08327	2.59739
	EXP 3	12.4858	3.42776	9.53993	EXP 3	11.9528	3.43624	26.489			EXP 2	1.57389	0.240923	-0.276096	0.366767	1.11628	0.354046	EXP 2	4.75724	1.64009	1.53362	1.65858	6.88785	1.63288
	n	3	3	3	n	3	3	3			EXP 3	1.90975	0.612029	0.206185	0.247121	0.940966	0.397805	EXP 3	4.76102	2.011	0.572887	1.9548	4.55309	2.93091
	Avg	12.6923	4.01414	8.51337	Avg	11.0158	4.78924	33.2125			n	3	3	3	3	3	3	n	3	3	3	3	3	3
	s.e.m	0.652482	0.293228	0.540164	s.e.m	1.39652	0.679584	3.42628			Avg	1.51101	0.5213	-0.157113	0.242638	0.991505	0.484992	Avg	4.49968	1.96635	1.8427	1.9192	5.8414	2.38706
	n, number of biologically independent samples; Avg, average; s.e.m., standard error of the mean; unpaired T test, one tailed				n, number of biologically independent samples; Avg, average; s.e.m., standard error of the mean; unpaired T test, one tailed						s.e.m	0.250348	0.143067	0.185217	0.0729939	0.0627602	0.109796	s.e.m	0.259453	0.176895	0.836748	0.14132	0.684751	0.389188
	P (-/- vs +/+)		0.00013245	***	P (-/- vs +/+)		0.00800427	**			n, number of biologically independent samples; Avg, average; s.e.m., standard error of the mean; unpaired T test, one tailed							n, number of biologically independent samples; Avg, average; s.e.m., standard error of the mean; unpaired T test, one tailed
	P (tetOn-Hmga2 WT vs -/-)		0.000926436	***	P (tetOn-Hmga2 WT vs -/-)		0.000620474	***			P (Curaxin vs DMSO; +/+)					0.0132	*	P (Curaxin vs DMSO; +/+)					0.0006	***
											P (DMSO, -/- vs DMSO, +/+)					0.0029	**	P (DMSO, -/- vs DMSO, +/+)					0.0193	*
											P (DMSO, tetOn Hmga2 WT vs DMSO, -/-)					0.0021	**	P (DMSO, tetOn Hmga2 WT vs DMSO, -/-)					0.0104	*
											P (Curaxin vs DMSO; tetOn Hmga2 WT)					0.008	**	P (Curaxin vs DMSO; tetOn Hmga2 WT)					0.0059	**
	ChIP: SUPT16	Rptor			ChIP: SSRP1	Rptor					ChIP: pH2AX	Rptor						ChIP: H2AX	Rptor
	Hmga2	+/+	-/-	-/- tetOn Hmga2 WT	Hmga2	+/+	-/-	-/- tetOn Hmga2 WT			Hmga2	+/+		-/-		-/- tetOn Hmga2 WT		Hmga2	+/+		-/-		-/- tetOn Hmga2 WT
	DOX	-	-	+	DOX	-	-	+			Treatment	DMSO	Curaxin	DMSO	Curaxin	DMSO	Curaxin	Treatment	DMSO	Curaxin	DMSO	Curaxin	DMSO	Curaxin
	EXP 1	0.706077	0.268626	0.383104	EXP 1	2.7998	1.81426	1.12149			DOX	-	-	-	-	+	+	DOX	-	-	-	-	+	+
	EXP 2	0.768249	0.811455	0.561232	EXP 2	2.78798	1.0973	1.57722			EXP 1	0.960643	0.515756	1.27616	1.09118	1.09611	0.902826	EXP 1	2.29989	0.933789	1.78543	1.33476	2.32394	2.11521
	EXP 3	1.31347	0.517206	0.480477	EXP 3	1.81299	1.93159	1.733			EXP 2	1.17562	0.514904	1.27393	1.16062	0.958665	0.68222	EXP 2	2.14605	1.25936	3.18645	0.941661	3.37016	1.07282
	n	3	3	3	n	3	3	3			EXP 3	1.222	0.568606	1.27987	0.928661	0.742499	0.739798	EXP 3	2.20066	1.35089	2.23185	0.976845	2.66866	2.07766
	Avg	0.929264	0.532429	0.474938	Avg	2.46693	1.61438	1.47724			n	3	3	3	3	3	3	n	3	3	3	3	3	3
	s.e.m	0.192938	0.156886	0.0514955	s.e.m	0.326983	0.26075	0.183469			Avg	1.11942	0.533089	1.27665	1.06016	0.932424	0.774948	Avg	2.21553	1.18135	2.40124	1.08442	2.78759	1.75523
	n, number of biologically independent samples; Avg, average; s.e.m., standard error of the mean; unpaired T test, one tailed				n, number of biologically independent samples; Avg, average; s.e.m., standard error of the mean; unpaired T test, one tailed						s.e.m	0.0805091	0.0177602	0.00173152	0.0687356	0.102918	0.0660638	s.e.m	0.04503	0.126568	0.413213	0.125579	0.307817	0.341379
	P (-/- vs +/+)		0.0929	ns	P (-/- vs +/+)		0.0556	ns			n, number of biologically independent samples; Avg, average; s.e.m., standard error of the mean; unpaired T test, one tailed							n, number of biologically independent samples; Avg, average; s.e.m., standard error of the mean; unpaired T test, one tailed
	P (tetOn-Hmga2 WT vs -/-)		0.3726	ns	P (tetOn-Hmga2 WT vs -/-)		0.3446	ns			P (Curaxin vs DMSO; +/+)					0.001	**	P (Curaxin vs DMSO; +/+)					0.0008	***
											P (DMSO, -/- vs DMSO, +/+)					0.0613	ns	P (DMSO, -/- vs DMSO, +/+)					0.3391	ns
											P (DMSO, tetOn Hmga2 WT vs DMSO, -/-)					0.0144	*	P (DMSO, tetOn Hmga2 WT vs DMSO, -/-)					0.2475	ns
											P (Curaxin vs DMSO; tetOn Hmga2 WT)					0.1336	ns	P (Curaxin vs DMSO; tetOn Hmga2 WT)					0.044	*

## Sheet: Figure 6
																		Figure 6d: DRIP using the indicated antibodies in engineered Hmga2-/- MEF.
	Fig 6a: QPCR to detected nicked DNA in engineered Hmga2-/- MEF.						Figure 6b: ChIP using the indicated antibodies in engineered Hmga2-/- MEF.											DRIP	Gata6
	% of nicked DNA	Gata6					ChIP: pH2AX	Gata6				ChIP: H2A.X	Gata6					Hmga2 MEF	+/+		-/-		-/- tetOn Hmga2 WT		-/- tetOn Hmga2 RΔA
	Hmga2 MEF	+/+	-/-	-/- tetOn Hmga2 WT	-/- tetOn Hmga2 RΔA		Hmga2 MEF	+/+	-/-	-/- tetOn Hmga2 WT	-/- tetOn Hmga2 RΔA	Hmga2 MEF	+/+	-/-	-/- tetOn Hmga2 WT	-/- tetOn Hmga2 RΔA		DOX	-		-		+		+
	DOX	-	-	+	+		DOX	-	-	+	+	DOX	-	-	+	+		RNH1	-	+	-	+	-	+	-	+
	EXP 1	0.98898	0.53612	0.87511	0.39181		EXP 1	0.40698	0.0202331	0.611353	0.243876	EXP 1	2.8115	1.52855	9.99907	1.05659		EXP 1	5.70075	3.2373	7.97425	2.83067	3.75543	2.84283	7.56312	1.70959
	EXP 2	0.9838	0.46522	0.81379	0.42173		EXP 2	0.523972	0.0267233	0.832884	0.177715	EXP 2	3.44642	2.04583	10.1475	0.939111		EXP 2	6.27232	4.0098	8.6441	5.11576	5.62006	6.15507	10.9903	4.49338
	EXP 3	1.02721	0.54581	0.84843	0.34644		EXP 3	0.522384	0.019873	0.645367	0.136622	EXP 3	4.49997	1.14445	8.0944	0.828903		EXP 3	6.98485	3.56257	11.1241	4.7719	3.2068	2.17917	8.20813	1.88542
	n	3	3	3	3		n	3	3	3	3	n	3	3	3	3		n	3	3	3	3	3	3	3	3
	Avg	0.999997	0.515717	0.845777	0.38666		Avg	0.484446	0.0222765	0.696535	0.186071	Avg	3.58596	1.57294	9.41367	0.941535		Avg	6.31931	3.60322	9.24749	4.23945	4.1941	3.72569	8.92052	2.69613
	s.e.m	0.0136886	0.0254028	0.0177512	0.0218864		s.e.m	0.0387355	0.00222585	0.0688782	0.0312422	s.e.m	0.492388	0.261151	0.661023	0.0657386		s.e.m	0.371434	0.223924	0.958033	0.711347	0.73036	1.2297	1.05152	0.900057
	n, number of biologically independent samples; Avg, average; s.e.m., standard error of the mean; paired T test, two tailed						n, number of biologically independent samples; Avg, average; s.e.m., standard error of the mean; unpaired T test, one tailed					n, number of biologically independent samples; Avg, average; s.e.m., standard error of the mean; unpaired T test, one tailed						n, number of biologically independent samples; Avg, average; s.e.m., standard error of the mean; unpaired T test, one tailed
	P (-/- vs +/+)			0.00153997	**		P (-/- vs +/+)			0.0001	***	P (-/- vs +/+)			0.0113	*		P (RNH1 vs -; +/+)							0.0017	**
	P (tetOn Hmga2 WT vs -/-)			0.00179328	**		P (tetOn Hmga2 WT vs -/-)			0.0003	***	P (tetOn Hmga2 WT vs -/-)			0.0002	***		P (RNH1 vs -; -/-)							0.0069	**
	P (tetOn Hmga2 RΔA vs tetOn Hmga2 WT)			0.00542668	**		P (tetOn Hmga2 RΔA vs tetOn Hmga2 WT)			0.0013	**	P (tetOn Hmga2 RΔA vs tetOn Hmga2 WT)			0.000108886	***		P (RNH1 vs -, tetOn Hmga2 WT)							0.3799	ns
																		P (RNH1 vs -, tetOn Hmga2 RΔA)							0.0054	**
																		P (-, -/- vs -, +/+)							0.0232	*
																		P (-, tetOn Hmga2 WT vs -, -/-)							0.0069	**
	% of nicked DNA	Mtor					ChIP: pH2AX	Mtor				ChIP: H2A.X	Mtor					P (-, tetOn Hmga2 RΔA vs -, tetOn Hmga2 WT)							0.0105	*
	Hmga2 MEF	+/+	-/-	-/- tetOn Hmga2 WT	-/- tetOn Hmga2 RΔA		Hmga2	+/+	-/-	-/- tetOn Hmga2 WT	-/- tetOn Hmga2 RΔA	Hmga2	+/+	-/-	-/- tetOn Hmga2 WT	-/- tetOn Hmga2 RΔA
	DOX	-	-	+	+		DOX	-	-	+	+	DOX	-	-	+	+
	EXP 1	1.05009	0.20222	0.70339	0.48948		EXP 1	5.183	1.32897	8.61611	0.423083	EXP 1	12.8158	4.20134	5.40216	4.46424		DRIP	Mtor
	EXP 2	0.97064	0.21778	0.66429	0.50758		EXP 2	3.29934	0.460137	7.57153	1.38314	EXP 2	7.78808	4.65078	8.06464	5.86174		Hmga2 MEF	+/+		-/-		-/- tetOn Hmga2 WT		-/- tetOn Hmga2 RΔA
	EXP 3	0.97927	0.20824	0.71565	0.48601		EXP 3	2.4554	0.577291	7.43699	0.815305	EXP 3	10.7659	4.87319	8.21973	4.09297		DOX	-		-		+		+
	n	3	3	3	3		n	3	3	3	3	n	3	3	3	3		RNH1	-	+	-	+	-	+	-	+
	Avg	1	0.209413	0.694443	0.494357		Avg	3.64591	0.7888	7.87488	0.873843	Avg	10.4566	4.5751	7.22884	4.80632		EXP 1	0.471628	0.337788	1.15994	0.257383	0.552156	0.531335	1.23765	0.138843
	s.e.m	0.0251686	0.00452994	0.0154865	0.00668712		s.e.m	0.806232	0.272195	0.372644	0.278686	s.e.m	1.45959	0.197603	0.914438	0.538484		EXP 2	0.625305	0.3225	1.19316	0.088266	0.346239	0.35612	1.50961	0.262583
	n, number of biologically independent samples; Avg, average; s.e.m., standard error of the mean; paired T test, two tailed						n, number of biologically independent samples; Avg, average; s.e.m., standard error of the mean; unpaired T test, one tailed					n, number of biologically independent samples; Avg, average; s.e.m., standard error of the mean; unpaired T test, one tailed						EXP 3	0.784812	0.280142	1.08112	0.093492	0.415031	0.387571	1.17392	0.130097
	P (-/- vs +/+)			0.00135376	**		P (-/- vs +/+)			0.0142	*	P (-/- vs +/+)			0.0081	**		n	3	3	3	3	3	3	3	3
	P (tetOn Hmga2 WT vs -/-)			0.0015868	**		P (tetOn Hmga2 WT vs -/-)			0.000104934	***	P (tetOn Hmga2 WT vs -/-)			0.0235	*		Avg	0.627248	0.313477	1.14474	0.14638	0.437809	0.425009	1.30706	0.177174
	P (tetOn Hmga2 RΔA vs tetOn Hmga2 WT)			0.0120433	*		P (tetOn Hmga2 RΔA vs tetOn Hmga2 WT)			0.000113724	***	P (tetOn Hmga2 RΔA vs tetOn Hmga2 WT)			0.0423	*		s.e.m	0.0904137	0.0172417	0.0332244	0.0555218	0.0605243	0.0539329	0.102931	0.0427789
																		n, number of biologically independent samples; Avg, average; s.e.m., standard error of the mean; unpaired T test, one tailed
																		P (RNH1 vs -; +/+)							0.0135	*
																		P (RNH1 vs -; -/-)							5.14773e-05	***
	% of nicked DNA	Igf1					ChIP: pH2A.X	Igf1				ChIP: H2A.X	Igf1					P (RNH1 vs -, tetOn Hmga2 WT)							0.4411	ns
	Hmga2 MEF	+/+	-/-	-/- tetOn Hmga2 WT	-/- tetOn Hmga2 RΔA		Hmga2	+/+	-/-	-/- tetOn Hmga2 WT	-/- tetOn Hmga2 RΔA	Hmga2	+/+	-/-	-/- tetOn Hmga2 WT	-/- tetOn Hmga2 RΔA		P (RNH1 vs -, tetOn Hmga2 RΔA)							0.0114	***
	DOX	-	-	+	+		DOX	-	-	+	+	DOX	-	-	+	+		P (-, -/- vs -, +/+)							0.0029	**
	EXP 1	0.95707	0.77133	1.27908	0.44585		EXP 1	2.82114	0.980751	4.71727	2.37482	EXP 1	3.58985	3.53245	7.55094	0.564269		P (-, tetOn Hmga2 WT vs -, -/-)							0.0003	***
	EXP 2	0.96973	0.77627	1.36212	0.49828		EXP 2	1.287	0.241755	4.84054	0.609563	EXP 2	3.75139	2.538	7.49624	1.72803		P (-, tetOn Hmga2 RΔA vs -, tetOn Hmga2 WT)							0.0009	***
	EXP 3	1.0732	0.8017	1.23967	0.45765		EXP 3	2.36448	0.251176	6.84444	1.17519	EXP 3	4.02839	2.48976	6.64662	1.43479
	n	3	3	3	3		n	3	3	3	3	n	3	3	3	3
	Avg	1	0.7831	1.29362	0.46726		Avg	2.15754	0.491227	5.46742	1.38652	Avg	3.78987	2.8534	7.23127	1.24236		DRIP	Igf1
	s.e.m	0.036782	0.0094087	0.0360885	0.0158797		s.e.m	0.454795	0.244777	0.68943	0.520426	s.e.m	0.12805	0.339811	0.292748	0.349456		Hmga2 MEF	+/+		-/-		-/- tetOn Hmga2 WT		-/- tetOn Hmga2 RΔA
	n, number of biologically independent samples; Avg, average; s.e.m., standard error of the mean; paired T test, two tailed						n, number of biologically independent samples; Avg, average; s.e.m., standard error of the mean; unpaired T test, one tailed					n, number of biologically independent samples; Avg, average; s.e.m., standard error of the mean; unpaired T test, one tailed						DOX	-		-		+		+
	P (-/- vs +/+)			0.0155758	*		P (-/- vs +/+)			0.016	*	P (-/- vs +/+)			0.0307	*		RNH1	-	+	-	+	-	+	-	+
	P (tetOn Hmga2 WT vs -/-)			0.00692682	**		P (tetOn Hmga2 WT vs -/-)			0.0012	**	P (tetOn Hmga2 WT vs -/-)			0.0003	***		EXP 1	0.345005	0.316398	0.572939	0.248578	0.153105	0.100742	0.876741	0.087564
	P (tetOn Hmga2 RΔA vs tetOn Hmga2 WT)			0.00083317	***		P (tetOn Hmga2 RΔA vs tetOn Hmga2 WT)			0.0046	**	P (tetOn Hmga2 RΔA vs tetOn Hmga2 WT)			9.69435e-05	***		EXP 2	0.398449	0.181903	0.722223	0.108901	0.177757	0.137139	1.0688	0.05716
																		EXP 3	0.376551	0.241274	0.804577	0.0944	0.151403	0.269033	0.782189	0.116466
																		n	3	3	3	3	3	3	3	3
																		Avg	0.373335	0.246525	0.699913	0.150626	0.160755	0.168971	0.909243	0.0870633
	% of nicked DNA	Rptor					ChIP: pH2A.X	Rptor				ChIP: H2A.X	Rptor					s.e.m	0.0155115	0.038914	0.0677922	0.0491544	0.00851519	0.0511222	0.0843184	0.017122
	Hmga2 MEF	+/+	-/-	-/- tetOn Hmga2 WT	-/- tetOn Hmga2 RΔA		Hmga2	+/+	-/-	-/- tetOn Hmga2 WT	-/- tetOn Hmga2 RΔA	Hmga2	+/+	-/-	-/- tetOn Hmga2 WT	-/- tetOn Hmga2 RΔA		n, number of biologically independent samples; Avg, average; s.e.m., standard error of the mean; unpaired T test, one tailed
	DOX	-	-	+	+		DOX	-	-	+	+	DOX	-	-	+	+		P (RNH1 vs -; +/+)							0.0194456	*
	EXP 1	0.99679	1.02533	0.98503	1.01725		EXP 1	1.70619	3.47917	2.42291	3.92875	EXP 1	3.11948	4.18527	3.04416	2.65237		P (RNH1 vs -; -/-)							0.00139682	**
	EXP 2	0.99516	1.03986	0.98009	1.02885		EXP 2	2.88218	3.40985	5.59319	1.50861	EXP 2	4.94647	3.22663	3.27943	3.85169		P (RNH1 vs -, tetOn Hmga2 WT)							0.440859	ns
	EXP 3	1.00806	1.02234	0.98718	1.00003		EXP 3	3.29144	3.70973	2.50141	5.66037	EXP 3	4.18534	2.17192	3.77544	3.41718		P (RNH1 vs -, tetOn Hmga2 RΔA)							0.00033495	***
	n	3	3	3	3		n	3	3	3	3	n	3	3	3	3		P (-, -/- vs -, +/+)							0.0046681	**
	Avg	1	1.02918	0.9841	1.01538		Avg	2.6266	3.53292	3.50584	3.69925	Avg	4.08376	3.19461	3.36634	3.30708		P (-, tetOn Hmga2 WT vs -, -/-)							0.000697349	***
	s.e.m	0.00405572	0.00541095	0.00209886	0.00837218		s.e.m	0.475128	0.090645	1.04392	1.20399	s.e.m	0.529848	0.581425	0.215527	0.350561		P (-, tetOn Hmga2 RΔA vs -, tetOn Hmga2 WT)							0.000453575	***
	n, number of biologically independent samples; Avg, average; s.e.m., standard error of the mean; paired T test, two tailed						n, number of biologically independent samples; Avg, average; s.e.m., standard error of the mean; unpaired T test, one tailed					n, number of biologically independent samples; Avg, average; s.e.m., standard error of the mean; unpaired T test, one tailed
	P (-/- vs +/+)			0.0799909	ns		P (-/- vs +/+)			0.0671	ns	P (-/- vs +/+)			0.1608	ns
	P (tetOn Hmga2 WT vs -/-)			0.0265504	*		P (tetOn Hmga2 WT vs -/-)			0.4903	ns	P (tetOn Hmga2 WT vs -/-)			0.3978	ns		DRIP	Rptor
	P (tetOn Hmga2 RΔA vs tetOn Hmga2 WT)			0.0947016	ns		P (tetOn Hmga2 RΔA vs tetOn Hmga2 WT)			0.4546	ns	P (tetOn Hmga2 RΔA vs tetOn Hmga2 WT)			0.4463	ns		Hmga2 MEF	+/+		-/-		-/- tetOn Hmga2 WT		-/- tetOn Hmga2 RΔA
																		DOX	-		-		+		+
																		RNH1	-	+	-	+	-	+	-	+
																		EXP 1	0.586693	0.39405	1.35058	0.465951	0.381139	0.359817	1.247	0.355043
																		EXP 2	0.736831	0.45384	1.21144	0.525475	0.477748	0.583601	1.28228	0.249139
																		EXP 3	0.486304	0.457914	0.814748	0.573727	0.602067	0.484126	1.35001	0.613762
																		n	3	3	3	3	3	3	3	3
																		Avg	0.603276	0.435268	1.12559	0.521718	0.486985	0.475848	1.2931	0.405981
																		s.e.m	0.0727947	0.0206425	0.160527	0.0311689	0.0639434	0.0647333	0.0302256	0.108295
																		n, number of biologically independent samples; Avg, average; s.e.m., standard error of the mean; unpaired T test, one tailed
																		P (RNH1 vs -; +/+)							0.0452849	*
																		P (RNH1 vs -; -/-)							0.0104833	*
																		P (RNH1 vs -, tetOn Hmga2 WT)							0.454245	ns
																		P (RNH1 vs -, tetOn Hmga2 RΔA)							0.000697688	***
																		P (-, -/- vs -, +/+)							0.0207095	*
																		P (-, tetOn Hmga2 WT vs -, -/-)							0.0104565	*
																		P (-, tetOn Hmga2 RΔA vs -, tetOn Hmga2 WT)							0.000169014	***

## Sheet: Figure 7
												Figure 7c: ChIP for pH2A.X and H2A.X using engineered MEF.											Figure 7d: DIP for 5mC using engineered MEF non-treated or treated with ATMin.						Figure 7e: ChIP for pH2A.X and H2A.X using engineered MEF non-treated or treated with siGadd45a.												Figure 7f: DIP for 5mC using engineered MEF non-treated or treated with siGadd45a.
	Figure 7a: DIP for 5mC using engineered MEF.											ChIP: pH2A.X	Gata6				ChIP: H2A.X	Gata6					DIP: 5mC	Gata6					ChIP: pH2A.X	Gata6				ChIP: H2A.X	Gata6						DIP: 5mC	Gata6						Figure 7g: ChIP for GADD45A and TET1 using engineered MEF.
	DIP: dsDNA	Gata6				DIP: 5mC	Gata6					Hmga2	+/+	-/-	-/- tetOn Hmga2 WT		Hmga2	+/+	-/-	-/- tetOn Hmga2 WT			Hmga2	+/+	-/-	-/- tetOn Hmga2 WT			Hmga2	+/+	-/-	-/- tetOn Hmga2 WT		Hmga2	+/+	-/-	-/- tetOn Hmga2 WT				Hmga2	+/+	-/-	-/- tetOn Hmga2 WT				ChIP: GADD45A	Gata6
	Hmga2	+/+	-/-	-/- tetOn Hmga2 WT	-/- tetOn Hmga2 RΔA	Hmga2	+/+	-/-	-/- tetOn Hmga2 WT	-/- tetOn Hmga2 RΔA		DOX	-	-	+	+	DOX	-	-	+	+		DOX	-	-	+	+		DOX	-	-	+	+	DOX	-	-	+	+			DOX	-	-	+	+			Hmga2	+/+
	DOX	-	-	+	+	DOX	-	-	+	+		ATMi	Ctrl	Ctrl	Ctrl	ATMi	ATMi	Ctrl	Ctrl	Ctrl	ATMi		Inhibitor	Ctrl	Ctrl	Ctrl	ATMi		siRNA	siCtrl	siCtrl	siCtrl	siGadd45a	siRNA	siCtrl	siCtrl	siCtrl	siGadd45a			siRNA	siCtrl	siCtrl	siCtrl	siGadd45a			DOX	-
	EXP 1	18.3865	16.1292	34.4459	11.8082	EXP 1	0.663753	3.78196	1.73136	3.30506		EXP 1	0.656476	0.135606	0.387873	0.153131	EXP 1	1.36409	0.160164	0.591904	0.830297		EXP 1	7.83194	32.6632	5.05271	23.0699		EXP 1	0.000943106	0.000441008	0.00396087	0.00275475	EXP 1	2.88601	0.712047	3.38163	1.51422			EXP 1	20.3336	27.0101	13.5423	22.0299			EXP 1	0.102777
	EXP 2	22.5488	16.6123	35.6059	12.3954	EXP 2	1.97807	3.41899	1.43333	2.14082		EXP 2	0.935516	0.061862	0.549893	0.184659	EXP 2	1.1803	0.149892	0.651587	0.509961		EXP 2	7.96453	27.7301	5.30452	25.8245		EXP 2	0.00107731	0.00034081	0.00362915	0.00197716	EXP 2	2.54121	1.04116	2.3741	2.09347			EXP 2	18.2245	24.4669	11.3324	26.666			EXP 2	0.131638
	EXP 3	25.558	16.4935	29.2617	13.8135	EXP 3	1.16107	2.24742	1.13504	1.90898		EXP 3	0.613456	0.154227	0.369356	0.169747	EXP 3	1.58066	0.068747	0.417758	0.585415		EXP 3	5.94625	29.2861	6.52468	28.3344		EXP 3	0.00100211	0.000253687	0.0020913	0.00147566	EXP 3	1.74554	1.1319	1.89222	2.17509			EXP 3	14.0415	31.8734	11.9778	20.1022			EXP 3	0.145382
	n	3	3	3	3	n	3	3	3	4		n	3	3	3	3	n	3	3	3	3		n	3	3	3	3		n	3	3	3	3	n	3	3	3	3			n	3	3	3	3			n	3
	Avg	22.1644	16.4117	33.1045	12.6724	Avg	1.26763	3.14946	1.43324	2.45162		Avg	0.735149	0.117232	0.435707	0.169179	Avg	1.37502	0.126268	0.55375	0.641891		Avg	7.24757	29.8931	5.62731	25.743		Avg	0.00100751	0.000345168	0.00322711	0.00206919	Avg	2.39092	0.961704	2.54932	1.92759			Avg	17.5332	27.7835	12.2841	22.9327			Avg	0.126599
	s.e.m	2.07911	0.14533	1.95036	0.595224	s.e.m	0.383133	0.46303	0.172144	0.37407		s.e.m	0.10095	0.0282019	0.0573425	0.00910578	s.e.m	0.115702	0.0289128	0.0701446	0.0966884		s.e.m	0.651786	1.45607	0.454538	1.52027		s.e.m	3.8836e-05	5.41188e-05	0.000575921	0.000372096	s.e.m	0.337694	0.127547	0.43879	0.208024			s.e.m	1.84899	2.17277	0.656078	1.94783			s.e.m	0.0125544
	n, number of biologically independent samples; Avg, average; s.e.m., standard error of the mean; unpaired T test, one tailed					n, number of biologically independent samples; Avg, average; s.e.m., standard error of the mean; unpaired T test, one tailed						n, number of biologically independent samples; Avg, average; s.e.m., standard error of the mean; unpaired T test, two tailed					n, number of biologically independent samples; Avg, average; s.e.m., standard error of the mean; unpaired T test, two tailed						n, number of biologically independent samples; Avg, average; s.e.m., standard error of the mean; unpaired T test, two tailed						n, number of biologically independent samples; Avg, average; s.e.m., standard error of the mean; unpaired T test, two tailed					n, number of biologically independent samples; Avg, average; s.e.m., standard error of the mean; unpaired T test, two tailed							n, number of biologically independent samples; Avg, average; s.e.m., standard error of the mean; unpaired T test, two tailed							n, number of biologically independent samples; Avg, average; s.e.m., standard error of the mean; unpaired T test, one tailed
	P (-/- vs +/+)			0.0254	*	P (-/- vs +/+)			0.0176	*		P (-/- vs +/+)			0.0041	**	P (-/- vs +/+)			0.0005	***		P (-/- vs +/+)			0.0001	***		P (-/- vs +/+)			0.0006	***	P (-/- vs +/+)			0.0167	*			P (-/- vs +/+)			0.0229	*			P (-/- vs +/+)
	P (tetOn Hmga2 WT vs -/-)			0.0005	***	P (tetOn Hmga2 WT vs -/-)			0.0149	*		P (tetOn Hmga2 WT vs -/-)			0.0076	**	P (tetOn Hmga2 WT vs -/-)			0.0049	**		P (tetOn Hmga2 WT vs -/-)			9.12666e-05	***		P (tetOn Hmga2 WT vs -/-)			0.0076	**	P (tetOn Hmga2 WT vs -/-)			0.0255	*			P (tetOn Hmga2 WT vs -/-)			0.0024	**			P (tetOn Hmga2 WT vs -/-)
	P (tetOn Hmga2 RΔA vs -/-)			0.0018	**	P (tetOn Hmga2 RΔA vs -/-)			0.1662	ns		P (tetOn Hmga2 WT+ ATMi vs tetOn Hmga2 WT)			0.0101	*	P (tetOn Hmga2 WT+ ATMi vs tetOn Hmga2 WT)			0.5015	ns		P (tetOn Hmga2 WT+ ATMi vs tetOn Hmga2 WT)			0.0002	***		P (tetOn Hmga2 WT+ siGadd45a vs tetOn Hmga2 WT)			0.1665	ns	P (tetOn Hmga2 WT+ siGadd45a vs tetOn Hmga2 WT)			0.2696	ns			P (tetOn Hmga2 WT+ siGadd45a vs tetOn Hmga2 WT)			0.0066	**			P (tetOn Hmga2 WT+ ATMi vs tetOn Hmga2 WT)
	P (tetOn Hmga2 RΔA vs tetOn Hmga2 WT)			0.0003	***	P (tetOn Hmga2 RΔA vs tetOn Hmga2 WT)			0.0468	*
												ChIP: pH2A.X	Mtor				ChIP: H2A.X	Mtor					DIP: 5mC	Mtor					ChIP: pH2A.X	Mtor				ChIP: H2A.X	Mtor						DIP: 5mC	Mtor
	DIP: dsDNA	Mtor				DIP: 5mC	Mtor					Hmga2	+/+	-/-	-/- tetOn Hmga2 WT		Hmga2	+/+	-/-	-/- tetOn Hmga2 WT			Hmga2	+/+	-/-	-/- tetOn Hmga2 WT			Hmga2	+/+	-/-	-/- tetOn Hmga2 WT		Hmga2	+/+	-/-	-/- tetOn Hmga2 WT				Hmga2	+/+	-/-	-/- tetOn Hmga2 WT				ChIP: GADD45A	Mtor
	Hmga2	+/+	-/-	-/- tetOn Hmga2 WT	-/- tetOn Hmga2 RΔA	Hmga2	+/+	-/-	-/- tetOn Hmga2 WT	-/- tetOn Hmga2 RΔA		DOX	-	-	+	+	DOX	-	-	+	+		DOX	-	-	+	+		DOX	-	-	+	+	DOX	-	-	+	+			DOX	-	-	+	+			Hmga2	+/+
	DOX	-	-	+	+	DOX	-	-	+	+		ATMi	Ctrl	Ctrl	Ctrl	ATMi	ATMi	Ctrl	Ctrl	Ctrl	ATMi		Inhibitor	Ctrl	Ctrl	Ctrl	ATMi		siRNA	siCtrl	siCtrl	siCtrl	siGadd45a	siRNA	siCtrl	siCtrl	siCtrl	siGadd45a			siRNA	siCtrl	siCtrl	siCtrl	siGadd45a			DOX	-
	EXP 1	18.6704	12.0629	30.6677	10.0335	EXP 1	0.103026	0.453566	0.136222	0.293719		EXP 1	0.253208	0.009912	0.196463	0.056384	EXP 1	2.50851	0.065834	1.21767	0.548399		EXP 1	2.87502	10.314	0.994314	9.81364		EXP 1	0.003033	0.001083	0.00352	0.003488	EXP 1	0.972084	0.776814	1.45795	1.10277			EXP 1	0.788046	2.65966	0.692039	1.73994			EXP 1	0.005538
	EXP 2	25.5292	13.9413	41.4125	11.9915	EXP 2	0.068354	0.366293	0.065457	0.191669		EXP 2	0.12228	0.055556	0.200314	0.032788	EXP 2	1.60422	0.054851	0.795903	1.00596		EXP 2	2.77071	8.9426	1.08425	7.0424		EXP 2	0.003484	0.001102	0.005079	0.002584	EXP 2	1.32641	0.665124	1.38614	1.71968			EXP 2	0.584848	2.11949	0.462766	1.38012			EXP 2	0.007452
	EXP 3	34.3915	18.3317	27.2548	17.9875	EXP 3	0.067959	0.244172	0.173839	0.297938		EXP 3	0.193296	0.028693	0.199481	0.047858	EXP 3	1.83495	0.096723	0.82911	0.886264		EXP 3	2.56825	9.65567	1.25489	7.22512		EXP 3	0.004629	0.00202	0.002912	0.002227	EXP 3	1.21145	0.417125	1.38341	0.961201			EXP 3	0.809568	2.24862	0.665356	1.38334			EXP 3	0.001971
	n	3	3	3	3	n	3	3	3	4		n	3	3	3	3	n	3	3	3	3		n	3	3	3	3		n	3	3	3	3	n	3	3	3	3			n	3	3	3	3			n	3
	Avg	26.197	14.7787	33.1117	13.3375	Avg	0.0797797	0.354677	0.125173	0.261109		Avg	0.189595	0.031387	0.198753	0.0456767	Avg	1.98256	0.0724693	0.94756	0.813541		Avg	2.73799	9.63744	1.11115	8.02705		Avg	0.00371533	0.00140167	0.003837	0.00276633	Avg	1.16998	0.619688	1.40917	1.26122			Avg	0.727487	2.34259	0.60672	1.50113			Avg	0.004987
	s.e.m	4.55057	1.85744	4.26573	2.39272	s.e.m	0.0116237	0.0607252	0.0317712	0.0300869		s.e.m	0.0378409	0.013245	0.00116982	0.00689834	s.e.m	0.271278	0.0125344	0.135393	0.137		s.e.m	0.090056	0.396007	0.0764154	0.894849		s.e.m	0.000475023	0.000309215	0.000645327	0.000375262	s.e.m	0.104365	0.10629	0.0244061	0.232846			s.e.m	0.0715899	0.162858	0.0723884	0.119408			s.e.m	0.00160603
	n, number of biologically independent samples; Avg, average; s.e.m., standard error of the mean; unpaired T test, one tailed					n, number of biologically independent samples; Avg, average; s.e.m., standard error of the mean; unpaired T test, one tailed						n, number of biologically independent samples; Avg, average; s.e.m., standard error of the mean; unpaired T test, two tailed					n, number of biologically independent samples; Avg, average; s.e.m., standard error of the mean; unpaired T test, two tailed						n, number of biologically independent samples; Avg, average; s.e.m., standard error of the mean; unpaired T test, two tailed						n, number of biologically independent samples; Avg, average; s.e.m., standard error of the mean; unpaired T test, two tailed					n, number of biologically independent samples; Avg, average; s.e.m., standard error of the mean; unpaired T test, two tailed							n, number of biologically independent samples; Avg, average; s.e.m., standard error of the mean; unpaired T test, two tailed							n, number of biologically independent samples; Avg, average; s.e.m., standard error of the mean; unpaired T test, one tailed
	P (-/- vs +/+)			0.0404	*	P (-/- vs +/+)			0.0056	**		P (-/- vs +/+)			0.0169	*	P (-/- vs +/+)			0.0022	**		P (-/- vs +/+)			7.03942e-05	***		P (-/- vs +/+)			0.0151	*	P (-/- vs +/+)			0.0209	*			P (-/- vs +/+)			0.0008	***			P (-/- vs +/+)
	P (tetOn Hmga2 WT vs -/-)			0.0085	**	P (tetOn Hmga2 WT vs -/-)			0.0143	*		P (tetOn Hmga2 WT vs -/-)			0.0002	***	P (tetOn Hmga2 WT vs -/-)			0.003	**		P (tetOn Hmga2 WT vs -/-)			2.95955e-05	***		P (tetOn Hmga2 WT vs -/-)			0.0272	*	P (tetOn Hmga2 WT vs -/-)			0.0019	**			P (tetOn Hmga2 WT vs -/-)			0.0006	***			P (tetOn Hmga2 WT vs -/-)
	P (tetOn Hmga2 RΔA vs -/-)			0.3295	ns	P (tetOn Hmga2 RΔA vs -/-)			0.126	ns		P (tetOn Hmga2 WT+ ATMi vs tetOn Hmga2 WT)			2.58287e-05	***	P (tetOn Hmga2 WT+ ATMi vs tetOn Hmga2 WT)			0.5249	ns		P (tetOn Hmga2 WT+ ATMi vs tetOn Hmga2 WT)			0.00153021	**		P (tetOn Hmga2 WT+ siGadd45a vs tetOn Hmga2 WT)			0.2248	ns	P (tetOn Hmga2 WT+ siGadd45a vs tetOn Hmga2 WT)			0.5617	ns			P (tetOn Hmga2 WT+ siGadd45a vs tetOn Hmga2 WT)			0.0031	**			P (tetOn Hmga2 WT+ ATMi vs tetOn Hmga2 WT)
	P (tetOn Hmga2 RΔA vs tetOn Hmga2 WT)			0.0078	**	P (tetOn Hmga2 RΔA vs tetOn Hmga2 WT)			0.0223	*
												ChIP: pH2A.X	Igf1				ChIP: H2A.X	Igf1					DIP: 5mC	Igf1					ChIP: pH2AX	Igf1				ChIP: H2AX	Igf1						DIP: 5mC	Igf1
	DIP: dsDNA	Igf1				DIP: 5mC	Igf1					Hmga2	+/+	-/-	-/- tetOn Hmga2 WT		Hmga2	+/+	-/-	-/- tetOn Hmga2 WT			Hmga2	+/+	-/-	-/- tetOn Hmga2 WT			Hmga2	+/+	-/-	-/- tetOn Hmga2 WT		Hmga2	+/+	-/-	-/- tetOn Hmga2 WT				Hmga2	+/+	-/-	-/- tetOn Hmga2 WT				ChIP: GADD45A	Igf1
	Hmga2	+/+	-/-	-/- tetOn Hmga2 WT	-/- tetOn Hmga2 RΔA	Hmga2	+/+	-/-	-/- tetOn Hmga2 WT	-/- tetOn Hmga2 RΔA		DOX	-	-	+	+	DOX	-	-	+	+		DOX	-	-	+	+		DOX	-	-	+	+	DOX	-	-	+	+			DOX	-	-	+	+			Hmga2	+/+
	DOX	-	-	+	+	DOX	-	-	+	+		ATMi	Ctrl	Ctrl	Ctrl	ATMi	ATMi	Ctrl	Ctrl	Ctrl	ATMi		ATMi	Ctrl	Ctrl	Ctrl	ATMi		siRNA	siCtrl	siCtrl	siCtrl	siGadd45a	siRNA	siCtrl	siCtrl	siCtrl	siGadd45a			siRNA	siCtrl	siCtrl	siCtrl	siGadd45a			DOX	-
	EXP 1	30.1185	19.5641	44.3004	15.567	EXP 1	1.08993	2.00355	0.970328	2.1573		EXP 1	0.970948	0.136704	0.9748	0.007376	EXP 1	1.83664	0.202676	0.591356	0.670906		EXP 1	2.97348	18.5889	6.17871	18.281		EXP 1	0.057294	0.0229631	0.06518	0.0768075	EXP 1	3.04539	0.933889	3.30589	3.23631			EXP 1	3.20582	9.0487	2.36955	5.82172			EXP 1	0.123305
	EXP 2	41.1177	25.9321	56.3601	20.0808	EXP 2	0.61227	2.19715	0.9841	1.4328		EXP 2	1.3456	0.068247	1.27074	0.012772	EXP 2	1.58172	0.308536	0.829595	0.607106		EXP 2	2.99501	16.3176	5.97676	21.5039		EXP 2	0.0469689	0.0159889	0.0634217	0.0394518	EXP 2	3.24747	1.16743	2.34228	2.04748			EXP 2	2.80429	7.92467	2.79945	5.24948			EXP 2	0.128602
	EXP 3	42.3014	29.6562	49.3096	22.7081	EXP 3	0.464913	1.51344	0.4592	1.1876		EXP 3	0.974928	0.089031	0.950373	0.005427	EXP 3	1.67298	0.326854	0.544687	0.403826		EXP 3	2.88556	21.147	6.57247	19.521		EXP 3	0.0579263	0.0210674	0.07424	0.0473267	EXP 3	2.38617	1.72054	2.25214	2.14548			EXP 3	3.20851	7.78309	3.06067	3.54285			EXP 3	0.248167
	n	3	3	3	3	n	3	3	3	4		n	3	3	3	3	n	3	3	3	3		n	3	3	3	3		n	3	3	3	3	n	3	3	3	3			n	3	3	3	3			n	3
	Avg	37.8458	25.0508	49.9901	19.452	Avg	0.72237	1.90471	0.804543	1.59257		Avg	1.09716	0.097994	1.0653	0.008525	Avg	1.69711	0.279355	0.655213	0.560613		Avg	2.95135	18.6845	6.24265	19.7686		Avg	0.0540631	0.0200065	0.0676139	0.0545287	Avg	2.89301	1.27395	2.63344	2.47642			Avg	3.07287	8.25215	2.74322	4.87135			Avg	0.166691
	s.e.m	3.87876	2.94645	3.49793	2.0853	s.e.m	0.188638	0.203465	0.172717	0.252103		s.e.m	0.124225	0.0202636	0.10296	0.00219677	s.e.m	0.0745731	0.0387026	0.0882258	0.0805277		s.e.m	0.0334768	1.39495	0.174913	0.938578		s.e.m	0.00355179	0.002082	0.00335171	0.011369	s.e.m	0.260047	0.23325	0.337232	0.380994			s.e.m	0.134294	0.400364	0.20148	0.684483			s.e.m	0.0407665
	n, number of biologically independent samples; Avg, average; s.e.m., standard error of the mean; unpaired T test, one tailed					n, number of biologically independent samples; Avg, average; s.e.m., standard error of the mean; unpaired T test, one tailed						n, number of biologically independent samples; Avg, average; s.e.m., standard error of the mean; unpaired T test, two tailed					n, number of biologically independent samples; Avg, average; s.e.m., standard error of the mean; unpaired T test, two tailed						n, number of biologically independent samples; Avg, average; s.e.m., standard error of the mean; unpaired T test, two tailed						n, number of biologically independent samples; Avg, average; s.e.m., standard error of the mean; unpaired T test, two tailed					n, number of biologically independent samples; Avg, average; s.e.m., standard error of the mean; unpaired T test, two tailed							n, number of biologically independent samples; Avg, average; s.e.m., standard error of the mean; unpaired T test, two tailed							n, number of biologically independent samples; Avg, average; s.e.m., standard error of the mean; unpaired T test, one tailed
	P (-/- vs +/+)			0.0292	*	P (-/- vs +/+)			0.0065	**		P (-/- vs +/+)			0.0014	**	P (-/- vs +/+)			7.22993e-05	***		P (-/- vs +/+)			0.0004	***		P (-/- vs +/+)			0.0012	**	P (-/- vs +/+)			0.0097722	**			P (-/- vs +/+)			0.0003	***			P (-/- vs +/+)
	P (tetOn Hmga2 WT vs -/-)			0.0027	**	P (tetOn Hmga2 WT vs -/-)			0.0073	**		P (tetOn Hmga2 WT vs -/-)			0.008	***	P (tetOn Hmga2 WT vs -/-)			0.0175	*		P (tetOn Hmga2 WT vs -/-)			0.0009	***		P (tetOn Hmga2 WT vs -/-)			0.0003	***	P (tetOn Hmga2 WT vs -/-)			0.0295023	*			P (tetOn Hmga2 WT vs -/-)			0.0003	***			P (tetOn Hmga2 WT vs -/-)
	P (tetOn Hmga2 RΔA vs -/-)			0.0979	ns	P (tetOn Hmga2 RΔA vs -/-)			0.2145	ns		P (tetOn Hmga2 WT+ ATMi vs tetOn Hmga2 WT)			0.0005	***	P (tetOn Hmga2 WT+ ATMi vs tetOn Hmga2 WT)			0.4727	ns		P (tetOn Hmga2 WT+ ATMi vs tetOn Hmga2 WT)			0.0001	***		P (tetOn Hmga2 WT+ siGadd45a vs tetOn Hmga2 WT)			0.3315	ns	P (tetOn Hmga2 WT+ siGadd45a vs tetOn Hmga2 WT)			0.7731	ns			P (tetOn Hmga2 WT+ siGadd45a vs tetOn Hmga2 WT)			0.0406	*			P (tetOn Hmga2 WT+ ATMi vs tetOn Hmga2 WT)
	P (tetOn Hmga2 RΔA vs tetOn Hmga2 WT)			0.0008	***	P (tetOn Hmga2 RΔA vs tetOn Hmga2 WT)			0.0402	*
[truncated: 8 more columns]

## Sheet: Figure 8
Figure 8b: Expression analysis of TGFB1-inducible genes in dependence of their pH2A.X position using Hmga+/+ MEF.								Figure 8c: Quantification of pH2A.X enrichment in the TSS+250 bp downstream of TGFB1 cluster 1 genes.						Figure 8d: QRT-PCR in Hmag2+/+ and Hmga2-/- MEF treated with TGFB1 and FACTin.								Figure 8e: ChIP for pPol II and pH2A.X in Hmag2+/+ and Hmga2-/- MEF treated with TGFB1 and FACTin.																Figure 8f: DIP for 5mC in Hmag2+/+ and Hmga2-/- MEF treated with TGFB1 and FACTin.								Figure 8g: DIP for 5mC in Hmag2+/+ and Hmga2-/- MEF treated with TGFB1 and siGadd45a.
RPKM	Position Cluster 1		Position Cluster 2		Position Cluster 3			Hmga2	+/+		-/-			qPCR	Gata6							ChIP: pPol II	Gata6						ChIP: pH2A.X	Gata6								qPCR	Gata6							DIP: 5mC	Gata6
Hmga2	+/+	-/-	+/+	-/-	+/+	-/-		TGFB1	-	+	-	+		Cells	+/+			-/-				Cells	+/+			-/-			Cells	+/+			-/-					Cells	+/+			-/-				Hmga2	+/+
n	95	95	64	64	78	78		n	640	640	640	640		TGFB1	Ctrl	TGFB1	TGFB1	Ctrl	TGFB1	TGFB1		TGFB1	Ctrl	TGFB1	TGFB1	Ctrl	TGFB1	TGFB1	TGFB1	Ctrl	TGFB1	TGFB1	Ctrl	TGFB1	TGFB1			TGFB1	Ctrl	TGFB1	TGFB1	Ctrl	TGFB1	TGFB1		TGFB1	Ctrl	TGFB1	TGFB1
Avg	29.55	3.728	40.23	8.367	51.71	5.328		Avg	2.23	2.937	1.939	2.207		FACTin	Ctrl	Ctrl	FACTin	Ctrl	Ctrl	FACTin		FACTin	Ctrl	Ctrl	FACTin	Ctrl	Ctrl	FACTin	FACTin	Ctrl	Ctrl	FACTin	Ctrl	Ctrl	FACTin			FACTin	Ctrl	Ctrl	FACTin	Ctrl	Ctrl	FACTin		siRNA	siCtrl	siCtrl	siGadd45a
s.e.m	10.52	0.5941	15.55	4.905	19.71	3.187		s.e.m	0.1865	0.221	0.07474	0.09849		EXP 1	0.00421895	0.00608054	0.00287806	0.00269774	0.00249474	0.00105731		EXP 1	17.3663	38.2614	12.0026	1.12052	0.874734	0.882771	EXP 1	0.344028	0.797016	0.077431	0.016589	0.038506	0.003065			EXP 1	2.93709	0.364012	4.43374	9.00807	7.59105	6.12578		EXP 1	6.32159	0.892256	3.55636
n, number of genes within the groups; Avg, average; s.e.m., standard error of the mean; unpaired Mann-Whitney, one tailed								n, number of genes within the groups; Avg, average; s.e.m., standard error of the mean; unpaired Mann-Whitney, one tailed						EXP 2	0.00427835	0.00680948	0.0023883	0.00272326	0.00232466	0.00141905		EXP 2	18.142	34.6826	10.2645	1.04736	1.34045	0.542189	EXP 2	0.317913	0.935653	0.10769	0.007832	0.077088	0.002146			EXP 2	2.00815	0.305661	2.98082	11.7964	8.81197	8.14858		EXP 2	4.8399	1.06635	4.78253
P (+/+, Position Cluster 2 vs +/+, Cluster 1)					0.017	*		P (TGFB1 vs Ctrl; +/+)			0.0075	**		EXP 3	0.00371205	0.00541425	0.00228488	0.00260217	0.00218586	0.00119937		EXP 3	20.8907	39.3703	14.3139	1.31196	0.753767	0.499215	EXP 3	0.270576	1.32704	0.046398	0.02778	0.088747	0.00331			EXP 3	3.9202	0.642985	3.4851	8.48087	8.43707	7.56455		EXP 3	5.45611	2.50713	3.46603
P (+/+, Position Cluster 3 vs +/+, Cluster 2)					0.0212	*		P (-/- vs +/+)			< 2.2E-16	***		n	3	3	3	3	3	3		n	3	3	3	3	3	3	n	3	3	3	3	3	3			n	3	3	3	3	3	3		n	3	3	3
P (-/- vs +/+, Cluster 1)					2.18e-10	***		P (TGFB1 vs Ctrl; -/-)			0.3366	ns		Avg	0.00406978	0.00610142	0.00251708	0.00267439	0.00233509	0.00122524		Avg	18.7997	37.4381	12.1937	1.15995	0.989649	0.641392	Avg	0.310839	1.0199	0.077173	0.0174003	0.0681137	0.00284033			Avg	2.95515	0.437553	3.63322	9.76178	8.28003	7.27964		Avg	5.5392	1.48858	3.93497
P (-/- vs +/+, Cluster 2)					1.171e-15	***								s.e.m	0.000179688	0.000402902	0.000182941	3.68534e-05	8.93204e-05	0.000105221		s.e.m	1.06923	1.41446	1.17285	0.0788867	0.178841	0.121326	s.e.m	0.0214967	0.158698	0.0176939	0.00577276	0.0151816	0.000354298			s.e.m	0.552034	0.104088	0.425909	1.02863	0.361089	0.601057		s.e.m	0.42974	0.511748	0.424581
P (-/- vs +/+, Cluster 3)					1.705e-12	***								n, number of biologically independent samples; Avg, average; s.e.m., standard error of the mean; unpaired T test, two tailed								n, number of biologically independent samples; Avg, average; s.e.m., standard error of the mean; unpaired T test, two tailed							n, number of biologically independent samples; Avg, average; s.e.m., standard error of the mean; unpaired T test, two tailed									n, number of biologically independent samples; Avg, average; s.e.m., standard error of the mean; unpaired T test, two tailed								n, number of biologically independent samples; Avg, average; s.e.m., standard error of the mean; unpaired T test, one tailed
														P (TGFB1 vs Ctrl; +/+)					0.00999112	**		P (TGFB1 vs Ctrl; +/+)					0.0005	***	P (TGFB1 vs Ctrl; +/+)					0.0114	*			P (TGFB1 vs Ctrl; +/+)					0.011	*		P (TGFB1 vs Ctrl; +/+)
														P (TGFB1+FACTin vs TGFB1; +/+)					0.00126253	**		P (TGFB1+FACTin vs TGFB1; +/+)					0.0002	***	P (TGFB1+FACTin vs TGFB1; +/+)					0.0041	**			P (TGFB1+FACTin vs TGFB1; +/+)					0.0019	**		P (TGFB1+siGadd45a vs TGFB1; +/+)
														P (TGFB1 vs Ctrl; -/-)					0.0246	*		P (TGFB1 vs Ctrl; -/-)					0.4328	ns	P (TGFB1 vs Ctrl; -/-)					0.0354	*			P (TGFB1 vs Ctrl; -/-)					0.2457	ns		P (TGFB1 vs Ctrl; -/-)
														P (TGFB1+FACTin vs TGFB1; -/-)					0.0013	**		P (TGFB1+FACTin vs TGFB1; -/-)					0.1824	ns	P (TGFB1+FACTin vs TGFB1; -/-)					0.0127	*			P (TGFB1+FACTin vs TGFB1; -/-)					0.2268	ns		P (TGFB1+siGadd45a vs TGFB1; -/-)
														P (-/- TGFB1 vs +/+ TGFB1)					0.0008	***		P (-/- TGFB1 vs +/+ TGFB1)					1.39046e-05	***	P (-/- TGFB1 vs +/+ TGFB1)					0.004	**			P (-/- TGFB1 vs +/+ TGFB1)					3.11536e-05	***		P (-/- TGFB1 vs +/+ TGFB1)
														qPCR	Mtor							ChIP: pPol II	Mtor						ChIP: pH2A.X	Mtor								qPCR	Mtor							DIP: 5mC	Mtor
														Cells	+/+			-/-				Cells	+/+			-/-			Cells	+/+			-/-					Cells	+/+			-/-				Hmga2	+/+
														TGFB1	Ctrl	TGFB1	TGFB1	Ctrl	TGFB1	TGFB1		TGFB1	Ctrl	TGFB1	TGFB1	Ctrl	TGFB1	TGFB1	TGFB1	Ctrl	TGFB1	TGFB1	Ctrl	TGFB1	TGFB1			TGFB1	Ctrl	TGFB1	TGFB1	Ctrl	TGFB1	TGFB1		TGFB1	Ctrl	TGFB1	TGFB1
														FACTin	Ctrl	Ctrl	FACTin	Ctrl	Ctrl	FACTin		FACTin	Ctrl	Ctrl	FACTin	Ctrl	Ctrl	FACTin	FACTin	Ctrl	Ctrl	FACTin	Ctrl	Ctrl	FACTin			FACTin	Ctrl	Ctrl	FACTin	Ctrl	Ctrl	FACTin		siRNA	siCtrl	siCtrl	siGadd45a
														EXP 1	0.0815993	0.0980201	0.0839738	0.0577318	0.0629408	0.0466851		EXP 1	14.1147	29.7808	13.157	0.625444	0.531013	0.437186	EXP 1	0.247204	0.809895	0.005754	0.078489	0.061559	0.008834			EXP 1	3.50814	0.816502	4.78121	4.19274	4.15916	4.77372		EXP 1	2.07435	0.769532	1.35523
														EXP 2	0.0822616	0.129571	0.0860655	0.0572708	0.0561534	0.0480737		EXP 2	15.1058	31.2788	13.5733	0.784575	0.623195	0.851818	EXP 2	0.195014	1.11089	0.003643	0.06984	0.182237	0.009276			EXP 2	3.41933	1.38876	5.7261	4.45365	4.61849	4.27818		EXP 2	1.77771	0.750395	1.25057
														EXP 3	0.0867884	0.12165	0.0850897	0.0570626	0.0558586	0.0481944		EXP 3	13.9617	27.3644	13.0906	0.796589	0.66989	0.61432	EXP 3	0.135094	0.700488	0.003409	0.070226	0.203223	0.009567			EXP 3	3.13113	0.544814	4.49465	4.33615	4.72622	3.45322		EXP 3	1.11535	0.771267	1.72422
														n	3	3	3	3	3	3		n	3	3	3	3	3	3	n	3	3	3	3	3	3			n	3	3	3	3	3	3		n	3	3	3
														Avg	0.0835498	0.116414	0.085043	0.0573551	0.0583176	0.0476511		Avg	14.3941	29.4747	13.2736	0.735536	0.608033	0.634441	Avg	0.192437	0.873756	0.00426867	0.0728517	0.149006	0.00922567			Avg	3.35287	0.916692	5.00065	4.32751	4.50129	4.16838		Avg	1.6558	0.763731	1.44334
														s.e.m	0.00163055	0.00947685	0.000604273	0.000197705	0.00231318	0.000484245		s.e.m	0.358606	1.14031	0.151064	0.0551551	0.0408008	0.120116	s.e.m	0.032389	0.122699	0.000745732	0.00282087	0.0441414	0.00021309			s.e.m	0.113796	0.248723	0.372036	0.0754425	0.17387	0.385128		s.e.m	0.28347	0.00668697	0.143653
														n, number of biologically independent samples; Avg, average; s.e.m., standard error of the mean; unpaired T test, two tailed								n, number of biologically independent samples; Avg, average; s.e.m., standard error of the mean; unpaired T test, two tailed							n, number of biologically independent samples; Avg, average; s.e.m., standard error of the mean; unpaired T test, two tailed									n, number of biologically independent samples; Avg, average; s.e.m., standard error of the mean; unpaired T test, two tailed								n, number of biologically independent samples; Avg, average; s.e.m., standard error of the mean; unpaired T test, one tailed
														P (TGFB1 vs Ctrl; +/+)					0.0268	*		P (TGFB1 vs Ctrl; +/+)					0.0002	***	P value (T test)					0.0058	**			P (TGFB1 vs Ctrl; +/+)					0.0009	***		P (TGFB1 vs Ctrl; +/+)
														P (TGFB1+FACTin vs TGFB1; +/+)					0.0298	*		P (TGFB1+FACTin vs TGFB1; +/+)					0.0001	***	P value (T test)					0.0021	**			P (TGFB1+FACTin vs TGFB1; +/+)					0.0008	***		P (TGFB1+siGadd45a vs TGFB1; +/+)
														P (TGFB1 vs Ctrl; -/-)					0.6997	ns		P (TGFB1 vs Ctrl; -/-)					0.1367	ns						0.1602	ns			P (TGFB1 vs Ctrl; -/-)					0.4111	ns		P (TGFB1 vs Ctrl; -/-)
														P (TGFB1+FACTin vs TGFB1; -/-)					0.0107	*		P (TGFB1+FACTin vs TGFB1; -/-)					0.8453	ns						0.034	*			P (TGFB1+FACTin vs TGFB1; -/-)					0.4748	ns		P (TGFB1+siGadd45a vs TGFB1; -/-)
														P (-/- TGFB1 vs +/+ TGFB1)					0.004	**		P (-/- TGFB1 vs +/+ TGFB1)					1.44961e-05	***	P value (T test)					0.0051	**			P (-/- TGFB1 vs +/+ TGFB1)					0.0003	***		P (-/- TGFB1 vs +/+ TGFB1)
														qPCR	Igf1							ChIP: pPol II	Igf1						ChIP: pH2A.X	Igf1								DIP:5mC	Igf1							DIP: 5mC	Igf1
														Cells	+/+			-/-				Cells	+/+			-/-			Cells	+/+			-/-					Cells	+/+			-/-				Hmga2	+/+
														TGFB1	Ctrl	TGFB1	TGFB1	Ctrl	TGFB1	TGFB1		TGFB1	Ctrl	TGFB1	TGFB1	Ctrl	TGFB1	TGFB1	TGFB1	Ctrl	TGFB1	TGFB1	Ctrl	TGFB1	TGFB1			TGFB1	Ctrl	TGFB1	TGFB1	Ctrl	TGFB1	TGFB1		TGFB1	Ctrl	TGFB1	TGFB1
														FACTin	Ctrl	Ctrl	FACTin	Ctrl	Ctrl	FACTin		FACTin	Ctrl	Ctrl	FACTin	Ctrl	Ctrl	FACTin	FACTin	Ctrl	Ctrl	FACTin	Ctrl	Ctrl	FACTin			FACTin	Ctrl	Ctrl	FACTin	Ctrl	Ctrl	FACTin		siRNA	siCtrl	siCtrl	siGadd45a
														EXP 1	0.00044238	0.000743625	0.000297328	0.000186261	0.000137547	0.000165196		EXP 1	2.70819	8.31919	3.50392	1.04554	0.88624	1.08999	EXP 1	0.77129	1.12779	0.357855	0.0835	0.422931	0.049958			EXP 1	8.6299	4.94264	14.2983	10.6553	12.6473	14.6888		EXP 1	11.235	8.17009	11.1042
														EXP 2	0.000420293	0.000743717	0.00027295	0.000157359	0.000138367	0.000165719		EXP 2	2.82902	9.29005	2.78244	0.894132	0.668461	1.02993	EXP 2	0.523843	1.36204	0.514672	0.03565	0.645489	0.048921			EXP 2	7.14987	4.03538	12.7297	11.4848	12.0273	11.5887		EXP 2	12.1562	9.05625	10.36
														EXP 3	0.00043815	0.000712664	0.000270906	0.000180922	0.000130132	0.000153647		EXP 3	2.70755	7.92182	3.07419	0.873334	0.937486	0.733566	EXP 3	0.393074	1.16115	0.352362	0.067837	0.538325	0.114066			EXP 3	7.75061	4.65307	12.9456	12.1058	13	9.24499		EXP 3	11.1533	9.11706	11.2116
														n	3	3	3	3	3	3		n	3	3	3	3	3	3	n	3	3	3	3	3	3			n	3	3	3	3	3	3		n	3	3	3
														Avg	0.000433608	0.000733335	0.000280395	0.000174848	0.000135349	0.000161521		Avg	2.74825	8.51035	3.12018	0.93767	0.830729	0.951162	Avg	0.562736	1.21699	0.408296	0.062329	0.535582	0.0709817			Avg	7.84346	4.5437	13.3245	11.4153	12.5582	11.8408		Avg	11.5148	8.78113	10.8919
														s.e.m	6.76816e-06	1.03357e-05	8.48719e-06	8.87891e-06	2.61902e-06	3.93958e-06		s.e.m	0.0403829	0.406375	0.209539	0.0542698	0.0824716	0.110171	s.e.m	0.1109	0.0731619	0.0532115	0.014085	0.0642616	0.0215442			s.e.m	0.429762	0.26755	0.490838	0.420165	0.284321	1.57653		s.e.m	0.32157	0.306026	0.267785
														n, number of biologically independent samples; Avg, average; s.e.m., standard error of the mean; unpaired T test, two tailed								n, number of biologically independent samples; Avg, average; s.e.m., standard error of the mean; unpaired T test, two tailed							n, number of biologically independent samples; Avg, average; s.e.m., standard error of the mean; unpaired T test, two tailed									n, number of biologically independent samples; Avg, average; s.e.m., standard error of the mean; unpaired T test, two tailed								n, number of biologically independent samples; Avg, average; s.e.m., standard error of the mean; unpaired T test, one tailed
														P (TGFB1 vs Ctrl; +/+)					1.71256e-05	***		P (TGFB1 vs Ctrl; +/+)					0.0001	***	P (TGFB1 vs Ctrl; +/+)					0.0079	**			P (TGFB1 vs Ctrl; +/+)					0.0028602	**		P (TGFB1 vs Ctrl; +/+)
														P (TGFB1+FACTin vs TGFB1; +/+)					4.53407e-06	***		P (TGFB1+FACTin vs TGFB1; +/+)					0.0003	***	P (TGFB1+FACTin vs TGFB1; +/+)					0.0009	***			P (TGFB1+FACTin vs TGFB1; +/+)					9.59567e-05	***		P (TGFB1+siGadd45a vs TGFB1; +/+)
														P (TGFB1 vs Ctrl; -/-)					0.013	*		P (TGFB1 vs Ctrl; -/-)					0.3397	ns	P (TGFB1 vs Ctrl; -/-)					0.002	**			P (TGFB1 vs Ctrl; -/-)					0.0908	ns		P (TGFB1 vs Ctrl; -/-)
														P (TGFB1+FACTin vs TGFB1; -/-)					0.00521653	**		P (TGFB1+FACTin vs TGFB1; -/-)					0.4309	ns	P (TGFB1+FACTin vs TGFB1; -/-)					0.0024	**			P (TGFB1+FACTin vs TGFB1; -/-)					0.6775	ns		P (TGFB1+siGadd45a vs TGFB1; -/-)
														P (-/- TGFB1 vs +/+ TGFB1)					6.0517e-07	***		P (-/- TGFB1 vs +/+ TGFB1)					5.00223e-05	***	P (-/- TGFB1 vs +/+ TGFB1)					0.0022	**			P (-/- TGFB1 vs +/+ TGFB1)					3.32578e-05	***		P (-/- TGFB1 vs +/+ TGFB1)
[truncated: 10 more columns]

## Sheet: Figure 9
	Figure 9d: QRT-PCR in hLF non-treated or treated with FACTin.						Figure 9e: ChIP for pH2A.X in hLF non-treated or treated with FACTin.						Figure 9f: DIP for 5mC in hLF non-treated or treated with FACTin.						Figure 9g: QRT-PCR in hLF non-treated or treated with FACTin.						Figure 9h: Quantification of fibrotic hallmarks in hLF non-treated or treated with FACTin.
	qRT-PCR	IGF1					pH2A.X	IGF1					5mC	IGF1					qRT-PCR	FN1					Hydroxy-proline	Donor		IPF
	hLF	Donor		IPF			hLF	Donor		IPF			hLF	Donor		IPF			hLF	Donor		IPF			Treatment	control	FACTin	control	FACTin
	Treatment	control	FACTin	control	FACTin		Treatment	control	FACTin	control	FACTin		Treatment	control	FACTin	control	FACTin		Treatment	control	FACTin	control	FACTin		EXP 1	3.7335	4.061	25.3158	2.78375
	EXP 1	0.98027	0.455934	1.63979	0.0981695		EXP 1	6.2243	8.93879	40.5623	12.1648		EXP 1	20.1129	20.2333	10.3203	39.0051		EXP 1	0.98366	0.976039	5.92954	1.41692		EXP 2	2.096	3.013	24.1695	3.013
	EXP 2	0.928532	0.456286	1.83327	0.110401		EXP 2	8.28014	7.0527	44.4745	15.5574		EXP 2	37.1101	21.2952	15.2769	40.9269		EXP 2	1.04127	1.02699	6.06747	1.59033		EXP 3	10.611	3.013	15.72	15.5563
	EXP 3	1.09864	0.47525	2.00776	0.105993		EXP 3	5.71879	6.24666	33.4153	26.1909		EXP 3	30.5949	23.1891	7.12497	27.8214		EXP 3	0.976318	0.911702	5.50464	1.24714		n	2	2	2	2
	n	3	3	3	3		n	3	3	3	3		n	3	3	3	3		n	3	3	3	3		Avg	2.91475	3.537	24.7426	2.89837
	Avg	1.00248	0.46249	1.82694	0.104854		Avg	6.74108	7.41272	39.484	17.9711		Avg	29.2726	21.5725	10.9074	35.9178		Avg	1.00042	0.971576	5.83389	1.41813		s.e.m	0.81875	0.524	0.573125	0.114625
	s.e.m	0.0503473	0.00638094	0.106271	0.00357643		s.e.m	0.783249	0.797726	3.23771	4.22501		s.e.m	4.95102	0.864455	2.3715	4.08602		s.e.m	0.0205373	0.0333546	0.169367	0.099072		n, number of biologically independent samples; Avg, average; s.e.m., standard error of the mean; unpaired T test, two tailed
	n, number of biologically independent samples; Avg, average; s.e.m., standard error of the mean; unpaired T test, two tailed						n, number of biologically independent samples; Avg, average; s.e.m., standard error of the mean; unpaired T test, two tailed						n, number of biologically independent samples; Avg, average; s.e.m., standard error of the mean; unpaired T test, two tailed						n, number of biologically independent samples; Avg, average; s.e.m., standard error of the mean; unpaired T test, two tailed						P (FACTin vs control; Donor)			0.4661	ns
	P (FACTin vs control; Donor)			0.0004	***		P (FACTin vs control; Donor)			0.6599	ns		P (FACTin vs control; Donor)			0.2003	ns		P (FACTin vs control; Donor)			0.5024	ns		P (control, IPF vs control, Donor)			0.0152	*
	P (control, IPF vs control, Donor)			0.0022	**		P (control, IPF vs control, Donor)			0.0081	**		P (control, IPF vs control, Donor)			0.0287	*		P (control, IPF vs control, Donor)			9.23661e-06	***		P (FACTin vs control; IPF)			0.0481	*
	P (FACTin vs control; IPF)			8.50388e-05	***		P (FACTin vs control; IPF)			0.0156	*		P (FACTin vs control; IPF)			0.0061	**		P (FACTin vs control; IPF)			2.3087e-05	***
																									BrdU	Donor		IPF
	qRT-PCR	GATA6					pH2A.X	GATA6					5mC	GATA6					qRT-PCR	COL1A					Treatment	control	FACTin	control	FACTin
	hLF	Donor		IPF			hLF	Donor		IPF			hLF	Donor		IPF			hLF	Donor		IPF			EXP 1	0.776	0.7049	1.6517	0.9214
	Treatment	control	FACTin	control	FACTin		Treatment	control	FACTin	control	FACTin		Treatment	control	FACTin	control	FACTin		Treatment	control	FACTin	control	FACTin		EXP 2	0.9441	0.7293	1.2126	0.9263
	EXP 1	1.01275	1.60599	4.80634	1.78105		EXP 1	2.15494	1.93972	3.7167	2.50487		EXP 1	13.3087	6.79706	3.72232	44.2421		EXP 1	1.03665	0.702742	2.46664	0.739774		EXP 3	0.7051	0.7247	1.2291	0.9018
	EXP 2	1.00217	1.46886	5.26859	1.80048		EXP 2	1.67063	2.2417	4.01999	2.30151		EXP 2	22.0111	6.3321	3.41451	51.8675		EXP 2	0.907043	0.732882	2.88687	0.719976		n	3	3	3	3
	EXP 3	0.985272	1.52879	5.94516	1.9364		EXP 3	1.73863	2.06548	4.38405	2.50111		EXP 3	11.9448	4.63251	3.41451	47.595		EXP 3	1.0635	0.70679	2.5805	0.793655		Avg	0.86005	0.7171	1.43215	0.92385
	n	3	3	3	3		n	3	3	3	3		n	3	3	3	3		n	3	3	3	3		s.e.m	0.0686265	0.00996126	0.179262	0.00200042
	Avg	1.00006	1.53455	5.34003	1.83931		Avg	1.85473	2.0823	4.04024	2.43583		Avg	15.7549	5.92056	3.51711	47.9015		Avg	1.0024	0.714138	2.64467	0.751135		n, number of biologically independent samples; Avg, average; s.e.m., standard error of the mean; unpaired T test, two tailed
	s.e.m	0.00800275	0.0396911	0.330685	0.0488706		s.e.m	0.151381	0.0875813	0.192913	0.0671686		s.e.m	3.15279	0.657862	0.102605	2.2066		s.e.m	0.048304	0.0094445	0.125479	0.0220146		P (FACTin vs control; Donor)			0.2809	ns
	n, number of biologically independent samples; Avg, average; s.e.m., standard error of the mean; unpaired T test, two tailed						n, number of biologically independent samples; Avg, average; s.e.m., standard error of the mean; unpaired T test, two tailed						n, number of biologically independent samples; Avg, average; s.e.m., standard error of the mean; unpaired T test, two tailed						n, number of biologically independent samples; Avg, average; s.e.m., standard error of the mean; unpaired T test, two tailed						P (control, IPF vs control, Donor)			0.0256	*
	P (FACTin vs control; Donor)			0.0002	***		P (FACTin vs control; Donor)			0.5804	ns		P (FACTin vs control; Donor)			0.0378994	*		P (FACTin vs control; Donor)			0.0042	**		P (FACTin vs control; IPF)			0.0358	*
	P (control, IPF vs control, Donor)			0.0002	***		P (control, IPF vs control, Donor)			0.0006	***		P (control, IPF vs control, Donor)			0.0178488	*		P (control, IPF vs control, Donor)			0.0003	***
	P (FACTin vs control; IPF)			0.0005	***		P (FACTin vs control; IPF)			0.0014	**		P (FACTin vs control; IPF)			3.62127e-05	***		P (FACTin vs control; IPF)			0.0001	***		Transwell	Donor		IPF
																									Treatment	control	FACTin	control	FACTin
	qRT-PCR	MTOR					pH2A.X	MTOR					5mC	MTOR					qRT-PCR	ACTA2					EXP 1	102.895	104.104	120.681	103.168
	hLF	Donor		IPF			hLF	Donor		IPF			hLF	Donor		IPF			hLF	Donor		IPF			EXP 2	103.697	97.4742	117.476	81.6708
	Treatment	control	FACTin	control	FACTin		Treatment	control	FACTin	control	FACTin		Treatment	control	FACTin	control	FACTin		Treatment	control	FACTin	control	FACTin		EXP 3	93.4083	92.4787	113.865	80.6489
	EXP 1	1.03507	0.918904	1.91477	0.844294		EXP 1	12.8513	9.22698	20.6412	2.90008		EXP 1	23.4367	27.6831	15.2435	21.4192		EXP 1	0.824832	0.656056	5.22419	1.17302		n	3	3	3	3
	EXP 2	0.969188	0.931719	2.03289	0.870503		EXP 2	17.8276	3.80459	29.9413	2.79004		EXP 2	22.877	26.3521	11.5755	20.776		EXP 2	1.07817	0.728536	5.71003	1.25942		Avg	103.296	100.789	119.078	92.4196
	EXP 3	0.996831	0.747712	2.21576	0.867508		EXP 3	12.7585	4.36713	35.8696	1.89749		EXP 3	24.3656	14.2622	11.8754	21.7173		EXP 3	1.12447	0.506342	6.07223	1.24211		s.e.m	0.327538	2.7066	1.30831	8.77637
	n	3	3	3	3		n	3	3	3	3		n	3	3	3	3		n	3	3	3	3		n, number of biologically independent samples; Avg, average; s.e.m., standard error of the mean; unpaired T test, two tailed
	Avg	1.00036	0.866111	2.05447	0.860769		Avg	14.4791	5.79956	28.8174	2.5292		Avg	23.5598	22.7658	12.8981	21.3041		Avg	1.00916	0.630311	5.66882	1.22485		P (FACTin vs control; Donor)			0.6961	ns
	s.e.m	0.019101	0.0593154	0.0875577	0.00828236		s.e.m	1.67445	1.72138	4.43185	0.317452		s.e.m	0.434112	4.26912	1.17589	0.277754		s.e.m	0.093126	0.0654209	0.245675	0.0263923		P (control, IPF vs control, Donor)			0.0108	*
	n, number of biologically independent samples; Avg, average; s.e.m., standard error of the mean; unpaired T test, two tailed						n, number of biologically independent samples; Avg, average; s.e.m., standard error of the mean; unpaired T test, two tailed						n, number of biologically independent samples; Avg, average; s.e.m., standard error of the mean; unpaired T test, two tailed						n, number of biologically independent samples; Avg, average; s.e.m., standard error of the mean; unpaired T test, two tailed						P (FACTin vs control; IPF)			0.0192	*
	P (FACTin vs control; Donor)			0.0975	ns		P (FACTin vs control; Donor)			0.2384	ns		P (FACTin vs control; Donor)			0.8622	ns		P (FACTin vs control; Donor)			0.0291	*
	P (control, IPF vs control, Donor)			0.0003	***		P (control, IPF vs control, Donor)			0.0044	**		P (control, IPF vs control, Donor)			0.001	**		P (control, IPF vs control, Donor)			5.93805e-05	***
	P (FACTin vs control; IPF)			0.0002	***		P (FACTin vs control; IPF)			0.0041	**		P (FACTin vs control; IPF)			0.0022	**		P (FACTin vs control; IPF)			5.61799e-05	***

## Sheet: Figure S1
	Fig S1d: ChIP using the indicated antibodies in Hmga2+/+ and Hmga2-/- MEF.
	Primer	Gata6
	ChIP	pH2A.X		H2A.X		H3		HMGA2
	MEFs	+/+	-/-	+/+	-/-	+/+	-/-	+/+	-/-
	EXP 1	3.00633	-1.03852	6.78107	2.06679	73.152	56.825	1.46956	-0.436514
	EXP 2	2.57421	-1.24826	4.55775	1.87209	78.3733	52.216	2.75923	-0.0528562
	EXP 3	0.943637	-0.906585	5.8475	1.56573	90.2161	60.7668	1.90586	-0.178951
	n	3	3	3	3	3	3	3	3
	Average	2.17473	-1.06446	5.72877	1.83487	80.5805	56.6026	2.04488	-0.222774
	s.e.m	0.628057	0.0994829	0.644556	0.145836	5.04807	2.47092	0.37873	0.112899
	n, number of biologically independent samples; Avg, average; s.e.m., standard error of the mean; unpaired T test, two tailed
	P (-/- vs +/+)	0.007	**	0.0041	**	0.013	*	0.0046	**
	Primer	Mtor
	ChIP	pH2A.X		H2A.X		H3		HMGA2
	MEFs	+/+	-/-	+/+	-/-	+/+	-/-	+/+	-/-
	EXP 1	0.0582663	-0.159313	7.18223	5.1995	131.897	66.6608	2.89195	1.27288
	EXP 2	1.08157	-0.702536	6.60203	5.29631	155.405	104.707	4.61782	-0.277866
	EXP 3	0.661401	-0.742117	7.28709	4.72034	127.292	103.23	3.27228	-0.47042
	n	3	3	3	3	3	3	3	3
	Average	0.600414	-0.534655	7.02378	5.07205	138.198	91.5324	3.59401	0.174863
	s.e.m	0.296973	0.188019	0.213036	0.178061	8.70548	12.4431	0.523543	0.551813
	n, number of biologically independent samples; Avg, average; s.e.m., standard error of the mean; unpaired T test, two tailed
	P (-/- vs +/+)	0.032	*	0.0022	**	0.0372	*	0.0109	*
	Primer	Igf1
	ChIP	pH2A.X		H2A.X		H3		HMGA2
	MEFs	+/+	-/-	+/+	-/-	+/+	-/-	+/+	-/-
	EXP 1	0.34393	-0.440012	1.63216	0.00752358	94.3723	70.0339	1.57005	-0.376385
	EXP 2	0.0686753	-0.565783	1.71046	-0.171446	97.4957	66.4757	1.33785	-0.579994
	EXP 3	0.190097	-0.581554	1.51141	-0.185385	96.43	71.0069	1.60081	-0.417455
	n	3	3	3	3	3	3	3	3
	Avg	0.200901	-0.529116	1.61801	-0.116436	96.0994	69.1722	1.5029	-0.457944
	s.e.m	0.0796426	0.044784	0.0578962	0.0621101	0.916686	1.3772	0.0830032	0.0621658
	n, number of biologically independent samples; Avg, average; s.e.m., standard error of the mean; unpaired T test, two tailed
	P (-/- vs +/+)	0.0013	**	3.39178e-05	***	8.33837e-05	***	4.60755e-05	***
	Primer	Rptor
	ChIP	pH2A.X		H2A.X		H3		HMGA2
	MEFs	+/+	-/-	+/+	-/-	+/+	-/-	+/+	-/-
	EXP 1	-0.140368	-0.247533	1.6762	1.95848	77.2244	82.5454	2.33659	-0.30303
	EXP 2	0.0470511	-0.189493	1.26566	1.58539	84.3965	97.2507	2.67349	-2.19476
	EXP 3	0.234697	-0.526255	0.036875	1.65891	84.8486	84.6607	2.7943	-2.12402
	n	3	3	3	3	3	3	3	3
	Avg	0.0471268	-0.321093	0.992912	1.73426	82.1565	88.1523	2.60146	-1.5406
	s.e.m	0.108272	0.10394	0.492491	0.114099	2.46952	4.59001	0.13695	0.619124
	n, number of biologically independent samples; Avg, average; s.e.m., standard error of the mean; unpaired T test, two tailed
	P (-/- vs +/+)	0.0702	ns	0.2164	ns	0.3141	ns	0.0028	ns

[truncated: 9 more sheets: Figure S2, Figure S3, Figure S4, Figure S5, Figure S6, Figure S7, Figure S8, Figure S9, Figure S10]
